# Supplementary material for: Excimer laser coronary angioplasty without stenting in a 37-year-old man with acute coronary syndrome involving left main trunk: a case report
Source: Eur Heart J Case Rep. 2024 Apr 18;8(5):ytae206. doi: 10.1093/ehjcr/ytae206 (PMC11095545; doi:10.1093/ehjcr/ytae206)
Supplement: ytae206_Supplementary_Data [file ytae206_supplementary_data.zip]

Archive with 4 entries (4 files):
- Supplementary video S1.mp4
- Supplementary video S2.mp4
- Supplementary video S3.mp4
- Supplementary video S4.mp4
